# Supplementary material for: FGFR3 signaling and function in triple negative breast cancer
Source: Cell Commun Signal. 2020 Jan 27;18:13. doi: 10.1186/s12964-019-0486-4 (PMC6986078; doi:10.1186/s12964-019-0486-4)
Supplement: Supplementary file 3 — Additional file 2: Table S1. Quantifiable FGFR tyrosine phosphorylated peptide expression (log2) identified across 24 TNBC cell lines Table S2. Quantifiable tyrosine phosphorylated peptide expression (log2) specific to SUM185PE cell line. Tyrosine phosphorylation of TACC3 (highlighted in pink) only occurs in SUM185PE [file 12964_2019_486_MOESM3_ESM.xlsx]

## Sheet: Supplemental Table 1
Supplemental Table 1: Quantifiable FGFR tyrosine phosphorylated peptide expression (log2) identified across 24 TNBC cell lines
Uniprot ID	Gene name_Yphosphosite	CAL120	CAL51	HCC1937	BT549	MM157	MM436	HCC38	MM231	hs578t	MM453	mfm223	SUM185PE	DU4475	CAL148	HCC70	HCC1500	HCC1569	CAL851	HCC1954	HCC1806	HCC1143	BT20	SUM149PT	MM468
P11362	FGFR1_Y572				19.6761
P11362	FGFR1_Y583				23.1982					21.3813
P11362	FGFR1_Y585				22.5147
P11362	FGFR1_Y653		19.6946		23.261	18.4436		18.6687	18.8261	20.0702		19.2817					17.8421					17.0409
P11362	FGFR1_Y654				22.0607	17.1774		18.4109		19.6519		17.3717
P11362	FGFR1_Y605;FGFR3_Y599												26.593
P11362	FGFR2_Y586											19.6282
P21802	FGFR2_Y608											19.5093
P21802	FGFR2_Y656				21.1943			17.5504		17.9935	16.3899	27.2495	17.1629			16.9408	17.8068	18.1895
P21802	FGFR2_Y657		17.914		19.2775						16.3899	27.196				16.9408		16.8371		15.7955
P21802	FGFR2_Y733											18.5006
P21802	FGFR2_Y616;FGFR3_Y607									16.2433			23.6222
P22455	FGFR4_Y602										21.3635
P22455	FGFR4_Y642										22.7184	20.8708	16.7716
P22455	FGFR4_Y643										22.4105	20.2021	16.5718
P22607	FGFR3_Y305												18.3159
P22607	FGFR3_Y577												27.0336
P22607	FGFR3_Y647		19.2447						16.6974			16.286	28.3206
P22607	FGFR3_Y648												24.7535
P22607	FGFR3_Y724												22.0902

## Sheet: Supplemental Table 2
Supplemental Table 2: Quantifiable tyrosine phosphorylated peptide expression (log2) specific to SUM185PE cell line. Tyrosine phosphorylation of TACC3 (highlighted in pink) only occurs in SUM185PE.
Uniprot ID	Gene name_Yphosphosite	SUM185PE	TACC3 peptides
A2RUC4	TYW5_Y187_A2RUC4	18.4912
O00459;P27986	PIK3R2_Y423;PIK3R1_Y426	20.8592
O14818;Q8TAA3	PSMA7_Y153;PSMA8_Y161	18.3084
O15020	SPTBN2_Y1726_O15020	20.0201
O15439	ABCC4_Y1259_O15439	17.8373
O43699	SIGLEC6_Y446_O43699	20.4387
O60701	UGDH_Y108_O60701	17.4395
O60701	UGDH_Y473_O60701	18.255
O60941	DTNB_Y245_O60941	18.4366
O75112	LDB3_Y661_O75112	21.5506
O75436	VPS26A_Y40_O75436	20.9034
O75592	MYCBP2_Y26_O75592	18.9335
O75935	DCTN3_Y67_O75935	21.8715
O95248	SBF1_Y766_O95248	16.7897
O95484	CLDN9_Y200_O95484	20.5634
O95490	LPHN2_Y1433_O95490	18.906
O95782	AP2A1_Y777_O95782	16.9025
P01116	KRAS_Y157_P01116	18.0912
P08133	ANXA6_Y95_P08133	19.4923
P10586	PTPRF_Y1621_P10586	18.8275
P11362;P22607	FGFR1_Y605;FGFR3_Y599	26.593
P22607	FGFR3_Y305_P22607	18.3159
P22607	FGFR3_Y577_P22607	27.0336
P22607	FGFR3_Y648_P22607	24.7535
P22607	FGFR3_Y724_P22607	22.0902
P28072	PSMB6_Y59_P28072	17.2161
P46109	CRKL_Y92_P46109	18.6691
P49327	FASN_Y470_P49327	17.0026
P49756	RBM25_Y256_P49756	17.1619
P49773	HINT1_Y109_P49773	18.6181
P52757	CHN2_Y158_P52757	18.2269
P52943	CRIP2_Y58_P52943	20.7894
P53396	ACLY_Y1073_P53396	17.826
Q01518	CAP1_Y352_Q01518	19.6489
Q01970	PLCB3_Y548_Q01970	21.7183
Q05086	UBE3A_Y127_Q05086	19.0276
Q07960	ARHGAP1_Y64_Q07960	17.5855
Q13576	IQGAP2_Y1197_Q13576	19.7522
Q14008	CKAP5_Y1860_Q14008	21.2506
Q14008	CKAP5_Y1879_Q14008	20.3707
Q14677	CLINT1_Y114_Q14677	20.3534
Q14738	PPP2R5D_Y519_Q14738	19.782
Q14738	PPP2R5D_Y74_Q14738	18.6189
Q15181	PPA1_Y28_Q15181	18.4054
Q16401	PSMD5_Y478_Q16401	18.1773
Q16401	PSMD5_Y490_Q16401	18.6158
Q1KMD3	HNRNPUL2_Y741_Q1KMD3	17.3426
Q5FWE3	PRRT3_Y737_Q5FWE3	20.1497
Q5JTD0	TJAP1_Y316_Q5JTD0	19.4294
Q5JTD0	TJAP1_Y326_Q5JTD0	20.2456
Q5SXH7	PLEKHS1_Y107_Q5SXH7	20.7971
Q5T3F8	TMEM63B_Y93_Q5T3F8	19.1581
Q68DU8	KCTD16_Y112_Q68DU8	16.8917
Q86X29	LSR_Y615_Q86X29	17.9676
Q8IU60	DCP2_Y162_Q8IU60	20.0594
Q8IWZ3	ANKHD1_Y1625_Q8IWZ3	18.791
Q8N4S9	MARVELD2_Y446_Q8N4S9	20.1387
Q8N4S9	MARVELD2_Y531_Q8N4S9	18.5034
Q8N5M4	TTC9C_Y147_Q8N5M4	19.093
Q8ND30	PPFIBP2_Y310_Q8ND30	18.5478
Q8ND83	SLAIN1_Y289_Q8ND83	18.1585
Q8NDI1	EHBP1_Y1101_Q8NDI1	16.9614
Q8NEG4	FAM83F_Y107_Q8NEG4	16.7061
Q8NFY4	SEMA6D_Y1011_Q8NFY4	18.9158
Q8NFY4	SEMA6D_Y738_Q8NFY4	20.0165
Q8TCS8	PNPT1_Y459_Q8TCS8	17.5255
Q8TDM6	DLG5_Y188_Q8TDM6	20.0115
Q8WWI1	LMO7_Y1672_Q8WWI1	19.0613
Q92508	PIEZO1_Y1638_Q92508	18.6652
Q92565	RAPGEF5_Y70_Q92565	18.6259
Q92623	TTC9_Y180_Q92623	17.1941
Q96CN9	GCC1_Y480_Q96CN9	19.5365
Q96KC2	ARL5B_Y141_Q96KC2	19.2836
Q9BRQ5	ORAI3_Y35_Q9BRQ5	18.6391
Q9BRX2	PELO_Y99_Q9BRX2	18.5576
Q9BV19	C1orf50_Y131_Q9BV19	23.1775
Q9BV19	C1orf50_Y163_Q9BV19	18.9279
Q9BXS9	SLC26A6_Y29_Q9BXS9	20.9085
Q9C0C4	SEMA4C_Y707_Q9C0C4	20.0135
Q9C0D9	EPT1_Y376_Q9C0D9	17.9662
Q9H0P0	NT5C3A_Y146_Q9H0P0	17.8405
Q9H6A9	PCNXL3_Y763_Q9H6A9	17.4768
Q9HAC8;Q8WUN7	UBTD1_Y40;UBTD2_Y43	17.4871
Q9NRW7	VPS45_Y487_Q9NRW7	20.3029
Q9NRX4	PHPT1_Y52_Q9NRX4	19.0728
Q9NYG2	ZDHHC3_Y18_Q9NYG2	19.1566
Q9NYG2	ZDHHC3_Y295_Q9NYG2	22.8864
Q9P270	SLAIN2_Y158_Q9P270	19.3752
Q9P270	SLAIN2_Y336_Q9P270	20.5526
Q9P270	SLAIN2_Y373_Q9P270	20.1015
Q9UBD5	ORC3_Y607_Q9UBD5	22.7367
Q9UBQ0	VPS29_Y46_Q9UBQ0	19.3235
Q9UGU0	TCF20_Y1632_Q9UGU0	19.1896
Q9UHW9	SLC12A6_Y156_Q9UHW9	17.4065
Q9UJW0	DCTN4_Y150_Q9UJW0	19.0901
Q9UKE5	TNIK_Y499_Q9UKE5	17.4501
Q9ULP9	TBC1D24_Y442_Q9ULP9	17.4776
Q9UQE7	SMC3_Y668_Q9UQE7	19.3879
Q9Y2I9	TBC1D30_Y621_Q9Y2I9	17.8186
Q9Y4D1	DAAM1_Y401_Q9Y4D1	18.2381
Q9Y5S2	CDC42BPB_Y1118_Q9Y5S2	17.0902
Q9Y6A5	TACC3_Y403_Q9Y6A5	19.8202	X
Q9Y6A5	TACC3_Y684_Q9Y6A5	22.6638	X
Q9Y6A5	TACC3_Y739_Q9Y6A5	22.7333	X
Q9Y6A5	TACC3_Y753_Q9Y6A5	23.9386	X
Q9Y6A5	TACC3_Y764_Q9Y6A5	21.5906	X
